# Supplementary material for: Machine Learning Methods for Prediction of CDK-Inhibitors
Source: PLoS One. 2010 Oct 13;5(10):e13357. doi: 10.1371/journal.pone.0013357 (PMC2954193; doi:10.1371/journal.pone.0013357)
Supplement: Dataset S1 — Set of 56 annotated and mostly experimentally verified CDKIs. (0.02 MB TXT) [file pone.0013357.s001.txt]

>gi|152032530|sp|Q0WNX9.2|KRP6_ARATH RecName: Full=Cyclin-dependent kinase inhibitor 6; AltName: Full=KIP-related protein 6; AltName: Full=Inhibitor/interactor of CDK protein 4; AltName: Full=Cyclin-dependent kinase inhibitor p22ack1
MSERKRELAEEASSTSFSPLKKTKLNDSSDSSPDSHDVIVFAVSSSSVASSAALASDECSVTIGGEESDQSSSISSGCFTSESKEIAKNSSSFGVDLEDHQIETETETSTFITSNFRKETSPVSEGLGETTTEMESSSATKRKQPGVRKTPTAAEIEDLFSELESQDDKKKQFIEKYNFDIVNDEPLEGRYKWDRL
>gi|152032529|sp|Q67Y93.2|KRP1_ARATH RecName: Full=Cyclin-dependent kinase inhibitor 1; AltName: Full=KIP-related protein 1; AltName: Full=Inhibitor/interactor of CDK protein 1
MVRKYRKAKGIVEAGVSSTYMQLRSRRIVYVRSEKSSSVSVVGDNGVSSSCSGSNEYKKKELIHLEEEDKDGDTETSTYRRGTKRKLFENLREEEKEELSKSMENYSSEFESAVKESLDCCCSGRKTMEETVTAEEEEKAKLMTEMPTESEIEDFFVEAEKQLKEKFKKKYNFDFEKEKPLEGRYEWVKLE
>gi|15229815|ref|NP_190632.1| KRP2 (KIP-RELATED PROTEIN 2); cyclin-dependent protein kinase inhibitor/ kinase inhibitor/ protein binding [Arabidopsis thaliana]
MAAVRRRERDVVEENGVTTTTVKRRKMEEEVDLVESRIILSPCVQATNRGGIVARNSAGASETSVVIVRRRDSPPVEEQCQIEEEDSSVSCCSTSEEKSKRRIEFVDLEENNGDDRETETSWIYDDLNKSEESMNMDSSSVAVEDVESRRRLRKSLHETVKEAELEDFFQVAEKDLRNKLLECSMKYNFDFEKDEPLGGGRYEWVKLNP
>gi|157818865|ref|NP_001101750.1| inhibitor of CDK, cyclin A1 interacting protein 1 [Rattus norvegicus]
METASFLLPNWSSHFLRVEASKSQQYCIQPLPRCSRVVSRSSPCSLPSQKSRPMPQPYGEIFWENLSRRSNSNWMIEQYIPPILRATGCSQPGLHPLEGLPPPEKLWRRKGKKLHLERMQKGLGSTPARVRAVTYHLEDLRRRQGIINELKKAQWGSSEATPELPVFEEGCELLSTTKYLDVEEERATYPQGENYFVTPRDQLLWSPWTPVGQQGTYASGQLNSLAYSTVTARKNPIYSPQRMELESEE
>gi|152032532|sp|Q8GYJ3.2|KRP4_ARATH RecName: Full=Cyclin-dependent kinase inhibitor 4; AltName: Full=KIP-related protein 4; AltName: Full=Inhibitor/interactor of CDK protein 7
MGKYIRKSKIDGAGAGAGGGGGGGGGGESSIALMDVVSPSSSSSLGVLTRAKSLALQQQQQRCLLQKPSSPSSLPPTSASPNPPSKQKMKKKQQQMNDCGSYLQLRSRRLQKKPPIVVIRSTKRRKQQRRNETCGRNPNPRSNLDSIRGDGSRSDSVSESVVFGKDKDLISEINKDPTFGQNFFDLEEEHTQSFNRTTRESTPCSLIRRPEIMTTPGSSTKLNICVSESNQREDSLSRSHRRRPTTPEMDEFFSGAEEEQQKQFIEKYNFDPVNEQPLPGRFEWTKVDD
>gi|75273861|sp|Q9LRY0.1|KRP5_ARATH RecName: Full=Cyclin-dependent kinase inhibitor 5; AltName: Full=KIP-related protein 5; AltName: Full=Inhibitor/interactor of CDK protein 3
MGKYIKKSKVAGAVSVKDKSHPPALGFRTRAAAAKNLALHRLRSHSDEADSFNYLQLRSRRLVKLPLLTNTRKQQKQQLIPSVNQCQTKNPRASSGPAKKLEPDTTTEEACGDNERISRSDCNFGDKGFDLESENRSMISDSKSIQSEIEDFFASAEQQQQRFFIQKYNFDIVSDNPLPGRYEWVKVMP
>gi|2257935|gb|AAB69989.1| alternative spliced form of p15 CDK inhibitor [Homo sapiens]
MREENKGMPSGGGSDEGLASAAARGLVEKVRQLLEAGADPNGVNRFGRRAIQVAGAPGPRRQGARERGARPRRIGAGT
>gi|285812424|tpg|DAA08324.1| TPA: Cyclin-dependent kinase (CDK) inhibitor, regulates Pho80p-Pho85p and Pcl7p-Pho85p cyclin-CDK complexes in response to phosphate levels; inhibitory activity for Pho80p-Pho85p requires myo-D-inositol heptakisphosphate (IP7) generated by Vip1p [Saccharomyces cerevisiae]
MKFGKYLEARQLELAEYNSHFIDYKALKKLIKQLAIPTLKASSDLDLHLTLDDIDEKIIHQRLQENKAAFFFKLERELEKVNGYYLARESDLRIKFNILHSKYKDYKINGKLNSNQATSFKNLYAAFKKFQKDLRNLEQYVELNKTGFSKALKKWDKRSQSHDKDFYLATVVSIQPIFTRDGPLKLNDETLHILLELNDIDNNNRRADIQSSTFTNDDDDDNNTSNNNKHNNNNNNNNNNNNNNNNNNILHNNYELTTSKISENQLEHLFQASSSSLDMEMEIENWYKEILNIATVKDVQRKHALLRNFRETKIFTYLLQNSSESFHKNVFSLLKECLTTLFLLLVASPLDDNSLHIFYKSNQDHIDLSYCDEDDQVFSRKNVFHEAASCPEKSRLFILDEALTTSKLSKETVQKLLNAQDIHSRVPLHYAAELGKLEFVHSLLITNLLEDVDPIDSDSKTPLVLAITNNHIDVVRDLLTIGGANASPIEKPILDYSKNVISSTKVQFDPLNVACKFNNHDAAKLLLEIRSKQNADNAKNKSSQHLCQPLFKKNSTGLCTLHIVAKIGGDPQLIQLLIRYGADPNEIDGFNKWTPIFYAVRSGHSEVITELLKHNARLDIEDDNGHSPLFYALWESHVDVLNALLQRPLNLPSAPLNEINSQSSTQRLNTIDLTPNDDKFDLDIQDSIPDFALPPPIIPLRKYGHNFLEKKIFIKLKLRPGLESIKLTQDNGIIMSSSPGRITLSSNLPEIIPRNVILPVRSGEINNFCKDISETNDEEDDDEISEDHDDGEIIFQVDSIDDFSMDFEIFPSFGTRIIAKTTAMPFLFKKVAINSIATMNLPLFDTRLNNIGSLTLDYQIIFPYPGNPLKIINYEPYWKSTGSDLMTSSKDGNFVTSSSLNGSFISVLVCALNDETIVAAPKPYVEFKGTKILLNDLTKEQLEKVVDYDFGKIDGSFDEVTLKQYLSSRVVPLRSLLEVIPGSAQLVIRVYFPTDKEIDTIPIKISPFININQFIDKLLLIIFEHERFLRHSGSGSMRQIVFSSCNWEACSILNWKQPNFPVLLQMKNLLRDSTTGKFVGDTPNCLKELAVNPQKMSYLNTELINIHTMVQFAMNNNLLGVTLPYEVLKICPSLARIIKQNGLLLIASVGENDQIPADGGYSGIYYACELLFENNIDM
>gi|6138904|emb|CAB59693.1| CDK inhibitor Srw1 [Schizosaccharomyces pombe]
MDEFDGFTRPTSSNSSANRNSNNSMNRVENNNSNSDSANTVDSRGDAHTRMRQGFEKSFPSSPNKKRPRTNEGDRFIPSRDASTELWTGFTKVEGPLTPVKKKQSVADRNFTTLLRSELFGSNDETFNNSPIATPNTTIGVSTPRTDSGIDDIELTQRTPPSSSHTSSSILQNTPVTPSRKIFHYLSPRDRNKSSYGKKAQYQDNPNRTIYSLSPVRSITKDLISASRLEGRELPSIPYRVLDAPGLAGDFYLNLLDWGQCNMLAVALASRVYLWSGISSEVTVMHNFYPTDTVTSLRWVQRGTHLAVGTHNGSVEIWDAATCKKTRTMSGHTERVGALSWNDHVLSSGGRDNHILHRDVRAPEHYFRVLTAHRQEVCGLEWNSNENLLASGGNDNALMVWDKFEEKPLYSFHNHIAAVKAITWSPHQRGILASGGGTADRTIKLWNTQRGSMLHNIDTGSQVCNLLWSKQTNEFISTHGFMENEVALWNYPSVSRVGTLKGHTDRVLYLAMSPNGENIVTGAADETLRFWKLFDSKSKHSASTMSSPFDPTMKIR
>gi|3192041|emb|CAA19370.1| CDK inhibitor Rum1 [Schizosaccharomyces pombe]
MEPSTPPMRGLCTPSTPESPGSFKGVIDASLEGNSSIMIDEIPESDLPAPQVSTFPPTPAKTPKKQLLPNLMLQDRSNSLERCMEEDREHNPFLSSSDNQLLSRKKRKPTPPPSDGLYYVFRGKRIKKSFRPGTDLSTFKPKLLFADSAPSSSSDNPTSSVDLNDYSQIGILPPNLNSIGNKMFSLKSRVPSSSSGSFVAPPPQMRLPAYSSPQKSRSNTKDENRHNLLR
>gi|4502751|ref|NP_001253.1| cyclin-dependent kinase inhibitor 2C [Homo sapiens]
MAEPWGNELASAAARGDLEQLTSLLQNNVNVNAQNGFGRTALQVMKLGNPEIARRLLLRGANPDLKDRTGFAVIHDAARAGFLDTLQTLLEFQADVNIEDNEGNLPLHLAAKEGHLRVVEFLVKHTASNVGHRNHKGDTACDLARLYGRNEVVSLMQANGAGGATNLQ
>gi|17981704|ref|NP_005183.2| cyclin-dependent kinase inhibitor 3 isoform 1 [Homo sapiens]
MKPPSSIQTSEFDSSDEEPIEDEQTPIHISWLSLSRVNCSQFLGLCALPGCKFKDVRRNVQKDTEELKSCGIQDIFVFCTRGELSKYRVPNLLDLYQQCGIITHHHPIADGGTPDIASCCEIMEELTTCLKNYRKTLIHCYGGLGRSCLVAACLLLYLSDTISPEQAIDSLRDLRGSGAIQTIKQYNYLHEFRDKLAAHLSSRDSQSRSVSR
>gi|76257396|ref|NP_001028929.1| cyclin-dependent kinase inhibitor 1C, p57 isoform 1 [Rattus norvegicus]
MGMSDVYLRSRTAMERLASSDTFPVIARSSACRSLFGPVDHEELGRELRMRLAELNAEDQNRWDFNFQQDVPLRGPGRLQWMEVDSESVPAFYRETVQVGRCRLQLGPRPPPVAVAVIPRSGPPAGEGPDGLEEAPEQPPSAPASAVVAEPTPPATPAPASDLTSDPIPDVTPVATSDSTPDPIPDVATQDGEEQVPEQVSEQVSEQGEESGAEPGDELGAEPVSEQGKQQGAEPVEEKDEEPVEEQGAEPVEEKDEEPVEGQNGELVEEQDENQELKDQPLSGIPGRPAAGTAAANANGAIKKLSGPLISDFFAKRKRTAQENKASNDVPAGCPSPNVAPGVGAVEQTPRKRLR
>gi|98985804|ref|NP_478104.2| cyclin-dependent kinase inhibitor 2A isoform 3 [Homo sapiens]
MEPAAGSSMEPSADWLATAAARGRVEEVRALLEAGALPNAPNSYGRRPIQVGRGSAAGAGDGGRLWRTKFAGELESGSASILRKKGRLPGEFSEGVCNHRPPPGDALGAWEAKEEE
>gi|1169610|sp|P21268.2|FAR1_YEAST RecName: Full=Cyclin-dependent kinase inhibitor FAR1; Short=CKI FAR1; AltName: Full=Factor arrest protein
MKTPTRVSFEKKIHTPPSGDRDAERSPPKKFLRGLSGKVFRKTPEFKKQQMPTFGYIEESQFTPNLGLMMSKRGNIPKPLNLSKPISPPPSLKKTAGSVASGFSKTGQLSALQSPVNITSSNKYNIKATNLTTSLLRESISDSTTMCDTLSDINLTVMDEDYRIDGDSYYEEDSPTFMISLERNIKKCNSQFSPKRYIGEKCLICEESISSTFTGEKVVESTCSHTSHYNCYLMLFETLYFQGKFPECKICGEVSKPKDKDIVPEMVSKLLTGAGAHDDGPSSNMQQQWIDLKTARSFTGEFPQFTPQEQLIRTADISCDGFRTPRLSNSNQFEAVSYLDSPFLNSPFVNKMATTDPFDLSDDEKLDCDDEIDESAAEVWFSKTGGEHVMVSVKFQEMRTSDDLGVLQDVNHVDHEELEEREKEWKKKIDQYIETNVDKDSEFGSLILFDKLMYSDDGEQWVDNNLVILFSKFLVLFDFEEMKILGKIPRDQFYQVIKFNEDVLLCSLKSTNIPEIYLRFNENCEKWLLPKWKYCLENSSLETLPLSEIVSTVKELSHVNIIGALGAPPDVISAQSHDSRLPWKRLHSDTPLKLIVCLNLSHADGELYRKRVLKSVHQILDGLNTDDLLGIVVVGRDGSGVVGPFGTFIGMINKNWDGWTTFLDNLEVVNPNVFRDEKQQYKVTLQTCERLASTSAYVDTDDHIATGYAKQILVLNGSDVVDIEHDQKLKKAFDQLSYHWRYEISQRRMTPLNASIKQFLEELHTKRYLDVTLRLPQATFEQVYLGDMAAGEQKTRLIMDEHPHSSLIEIEYFDLVKQQRIHQTLEVPNL
>gi|70994890|ref|XP_752222.1| cyclin dependent kinase inhibitor Pho81 [Aspergillus fumigatus Af293]
MRKPPFARIRKCSSSDLSVRLKKSIPFTCRKNPRYECPFSLRLKTLLDKKRVVQSRAVSHSKAPANFVALIEGFQQFDGDLNKLQQFVAINETAMSKILKKSRMKELYLHRAVEVQPCFNRDVLRDLSDRATTARLELEAWAEGENIQFDTVRPADRVGPPFGTDEEDLDAQILQSATTGSLQTLREWTAKLHTAPDARDRATRAFLAAINEYSDEVLAVLLESGLVDINAEDDINERNCLHEAAISGRDFVFKTGISAGVDVSRSDVYGRIPLHYACMHGRVDMVRELLAVGPDTVDTADHNNFTPLIHSIVKDQLACAEQLLQHNARIGPASESDHIPLNLACQHGSIPIVRMLLERNAQLLPDAEGLYPQHMVARASQPPELLLLLKQHGADMNQRDKLYQWTPLFHAASEGCVNCLRTLLELGVDASAVDEKGLSAMYYAAWEGHLECMLLLWSHRSESQLPQKPLDILNGLRLQEPNLTTMNHEIVASSDMDTADGIPDLSLPPPIIPLRRYGHNFLDKKVFVQILFEPGSSGSLCFDQAGRHPAARLTISSKLSDLIPRTIMLPIQEDSRTISFHVDNLESFAVDFEVFPTFGSKVIAKSVALPTVFRADKSSTGSCTLPLFDPRLRSIGQLRFGFQVIKPYHGDPLEITHFATYWKATSALDSEHNGLVTGSSLSGDHIQLFVQLTRDRVPVLYPRFTIQHHSVEIPICHLSFNEFKSVGAERGVNQAETIQFLKENATNNIGQTHRLLAASFFSLREVLRHLPISVGVNLSILYPSPAEERDLNMASLADVNSFADAILTEVFDHARVAREHNPDFLRSVVFTSYNHNICTALNWKQPNFPVLLCNDLGQIRDLARDIGFLPDVDSSGRASMSIKESARIAQSNNFMGLICRSSLLNVVPALVETIKGLGLVLVADTSDEDEEPERKNPLAAADTVGVAEWAYRMPEGVNGVLKANGILRFNDMIDM
>gi|1016649|gb|AAC59725.1| XICL [Xenopus laevis]
MAAFHIALQEEMIVASPAALPRLSLGTGRGACRNLFGPIDHDELRSELKRQLKEIQASDCQRWNFDFESGTPLKGTFCWEPVETKDVPSFYSPSRSLAANTTPQSRQQQPLLVSRQPEPREEAPVDTVRNVPNPPCAKENAEKIIKRCQGVKGPTKASANTSTQRRKREITTPITDYFPKRKKILSAKPDATKGVHLLCPLEQTPRKKIR
>gi|26190464|emb|CAD56868.1| cyclin-dependent kinase inhibitor [Nicotiana tabacum]
MRRYKSKSKGIGEMTVMEVGKVEEVAVKMTASAEREVLEVADHAKKRKMCDGDLEMLPTVACVRSHSEDILVAQESLVTPTSELSSPKENAALSSDFDDALASCCASNGSSKSLDLEEETVEIATSKSKESIKAELRQMEPTTRAHHPKSRRRLTEEKMPSETDLEEFFAAAEKDILKRFTKKYNFDFVKEEPLEGHYEWVRSTVKP
>gi|6478470|gb|AAF13869.1|AF179359_1 cyclin-dependent kinase inhibitor [Caenorhabditis elegans]
MAATTAGDGKRKAARCLFGKPDPEEQVSRQLNSSLEEMYKKDSRKFNFDFSGGVPIVGSRGDYEFESISASEVPSFYREKIVRPRKIIARRNSTPVSDTVEMPSESPPVVESNETPLLIASTSTEVTVYEKPVTRSSAAKQSIEQQETYNLKQTKLTNYMPVRKRRSETCLVTAAVSMSRSVSIDSSMESCKEKRGSKIVHNNKGAPKRPLRFVASNVPKSAQSSTSDTVLVSSPRSPPAKKMTTSTRRSRRPIEAGDF
>gi|148237582|ref|NP_001087933.1| cyclin dependent kinase inhibitor p16Xic2 [Xenopus laevis]
MQSALAIPKQASGNKEKSCRMLFGPVDHEQLRADFDEFMQKSNEEAKAKWNFGFATETPLEGQYDWVKVENNTLNGSSQESQKENQCQDVATERCNISPSSKAFQNCESSDSGKRKQKLITDFYPVKRRCSPVPSLHD
>gi|147906813|ref|NP_001087934.1| cyclin dependent kinase inhibitor p16Xic3 [Xenopus laevis]
MSGVPLFPEAPGVERVSRAPSSPRSPARRSLFGPVDHELLARDFERSLRAMEEEKREKWNFDFRNYRPLPGPLQWKETDQAPEFYHRGHQHKSQRTESSPAESRAKKRSGEAAGESKCARGRAEPQAPLILNFTLLLLSSS
>gi|5921712|sp|O77617.1|CD2A1_MONDO RecName: Full=Cyclin-dependent kinase inhibitor 2A; AltName: Full=Cyclin-dependent kinase 4 inhibitor A; Short=CDK4I; AltName: Full=p16-INK4a; Short=p16-INK4; AltName: Full=Tumor suppressor CDKN2A
MGIVEKKEGGLERNRALFNSEGSCEGAKCGKEASMHTKHESEESFSGEKLTEAAARGRTEVVTELLELGTNPNAVNRFGRSAIQVMMMGNVRLAAILLQYGAEPNTPDPTTLTLPVHDAAREGFLDTLMLLHRAGARLDVRDSWGRLPVDLAEEQGHHLVVAYLREVVRDA
>gi|269785135|ref|NP_001161523.1| cyclin dependent kinase inhibitor 1C-like protein [Saccoglossus kowalevskii]
MSIRRGGVCGVKSKACRNLFGPVDHEEVDAYLKKELGKIQEEQNQKWNFDFGTDTPRDGSFEWEPVYDNVPQFYQARILVSPRCVKRTSHPDNVTDTRLTTTITNHSSTACGLGDHIRPTQSDQIDENTPSQSDLQKQPDNSFATPKSRGTNKYSKRTSATRKTTKLTRANQIQISDCFRQRKSPKRKLQLCVNDQTGSAIMSVEKQPRMVEETVQS
>gi|6753390|ref|NP_034007.1| cyclin-dependent kinase inhibitor 2A isoform 1 [Mus musculus]
MGRRFLVTVRIQRAGRPLQERVFLVKFVRSRRPRTASCALAFVNMLLRLERILRRGPHRNPGPGDDDGQRSRSSSSAQLRCRFELRGPHYLLPPGARRSAGRLPGHAGGAARVRGSAGCARCLGSPAARLGPRAGTSRHRAIFAFRWVLFVFRWVVFVYRWERRPDRRA
>gi|77539764|ref|NP_001028145.1| cyclin-dependent kinase inhibitor 2A isoform 2 [Monodelphis domestica]
MIRRVRVTVRVSRACRPHHVRIFVAKIVQALCRASASINQGTPFQVLLIVRKKRHRGRSGHDDGQCTPGSNPVAVRGGTQHPRPDNPHPASPRRCPGGLPGHSDAAPSGRGAAGCQGLLGSPACGPRRGTRTPPRGRIPARGGEGRLNDTVQEAQ
>gi|158564297|sp|Q2R185.2|KRP3_ORYSJ RecName: Full=Cyclin-dependent kinase inhibitor 3; AltName: Full=KIP-related protein 3
MGKYLRSSCKQQQQPSSPAAVASVAAAAVSSYSYLTLRSGRRVPAAAAAAGGSACRRRHRRGGRRGCAKNGAGSARACGARSPTSSASSGQRRRCEAVECSHGGGRAELSRSPPLGNSVVVVSGDVVSGERKSLKPNSCSREVAAEHAGEHKHNPAAAAAAGRRPPLSPPEAEIEAFFAAAELAERRRFAEKYNYDIALDRPLQGRYEWEPTVPNFDVAKDVTDM
>gi|122248377|sp|Q7XDH8.2|KRP4_ORYSJ RecName: Full=Cyclin-dependent kinase inhibitor 4; AltName: Full=KIP-related protein 4
MGKYMRKAKVVVSGEVVAAAVMELAAAPLGVRTRARSLALQKRQGGEYLELRSRRLEKLPPPPPPPPRRRATAAAATADATAAESAEAEVSFGGENVLELEAMERNTRETTPCSLIRDPDTISTPGSTTRRSHSSSHCKVQTPVRHNIIPASAELEAFFAAEEQRQRQAFIDKYNFDPVNDCPLPGRFEWVKLD
>gi|122196591|sp|Q283L3.1|KRP2_ORYSJ RecName: Full=Cyclin-dependent kinase inhibitor 2; AltName: Full=KIP-related protein 2
MGKKKKRDGAAARRQARVVVGGVRTRAAVTARRVVASAEEGCGLVGRGGGGGSGGDDGEGGCYLRLRSRRLPFVAAAVVSSRREEALGDSVAEAASSSSSRAVELLGCSGEEEAMAEKVCTQAGEDHDEESSVGDSGCGRERSATTPSSRRPPGDADSSDAESNQEAKQQMCRRSSTTSAAAFHAGATTRSFRMMAPPAAAAEIEEFLAAAERSEAERFAAKYNFDVVRGVPLDAGGAGRFEWTAVGSG
>gi|47086455|ref|NP_997957.1| cyclin-dependent kinase inhibitor 1b (p27, kip1) [Danio rerio]
MSNVRLSNGSPTLERMEARLSDQPKPSACRNLFGPVDHEELKKDFQRQLRTMEDASAEAWNFDFSTHTPRADGRYQWEALDIRSVPGFYSRSERGKGSDIHISSSGNNNDNNVDVNGNHDCRVTEQSAETPETLREPRKRSSCLDSSCQSKRSHICVDEVTRTPRKPKKPRKPLSPTPT
>gi|15238180|ref|NP_196067.1| SIM (SIAMESE); cyclin-dependent protein kinase inhibitor [Arabidopsis thaliana]
MDLDLIQDLPILNFPPAIKIRANTNRDDDGGGCTTPTSSDHKIPPTTATTPPPPPQKPRPPSTPSSLGIRSCKRKLMTSLSKYEIIVNKDEIERFFSSVYNQTMASSTTTAITVAKRRRSFRSCSRR
>gi|209730684|gb|ACI66211.1| Cyclin-dependent kinase inhibitor 1C [Salmo salar]
MASLSSDGAMLVCQSVEELKRRAQGPVRRNLFGPVDHKELQQDFQRHLCMSVESANKRWDFDFNTGRPASTPAGLEWEEMKCQDVPAFYRSCVLRKPVIGIDGQRAERENVRLARASSPGSSSCGEEYLEVTTRESYTIQRPEKKTASQRAGAVKRRQASITEFFVVKKRTVMHHKRSSRE
>gi|75115806|sp|Q67J15.1|KRP6_ORYSJ RecName: Full=Cyclin-dependent kinase inhibitor 6; AltName: Full=KIP-related protein 6
MAAAAATVTAVQPAASSCGKRDGDNACVVDMPRKAKKGRSPPEEEVEAFLAAAESSVARRFAAKYNYDIVKDAPMDGRYEWVRVRP
>gi|224123326|ref|XP_002330288.1| kip-related cyclin-dependent kinase inhibitor 6 [Populus trichocarpa]
MGESARNSTRVAETEIPESSITSFSKKMNFDFEEFNSPSLNLKLQPHRCTDMSPQKVVSPGNSSNPSGVLTGFSSCGDSPVLSCCSSNAPVQVVKDSLRFLDLEAKSPETESSSTCNDRKFSRETTPSSEFHGSSTDHMDTPAAIEKKESLRPRDSPAVKMPSQAEIDAFFTGAEREEQRRFAEKYNYDVVMDLPMEGRYQWICLKP
>gi|224065342|ref|XP_002301783.1| kip-related cyclin-dependent kinase inhibitor 3 [Populus trichocarpa]
MGKYMKKSKITSDVVAVMEVTSGVRTRAKTHALQLLQSPVSSNPDATSTCYLQLRSRRLEKPPPLFNAETKRNPAKEKDSFSCKGASRLRVNSSSTTGDCDEKGTGKSGFKCETEDSGSLKEASSGDNCFYFERCTRESTPCSLIRDSETIATPGSTTRQRSSTAGSQRLLNTQRNIPTTCEMDEFFAGVEQQQQRLFIEKYNFDIVNDLPLSGRYEWVRVIP
>gi|225712604|gb|ACO12148.1| Cyclin-dependent kinase inhibitor 1B [Lepeophtheirus salmonis]
MSARLIDQLTQGFGVRPSLRVKRALFGPVDHEENVRFVQRELARNREEASQRWNYDFSRDVPLPGRYEWEVPSLNTLVEPLVSHTCDKDQRRARKTSQQMHITDYLQHRKQRSKSKVKVQERKRTPSTPKTRSTDEKESPTNTTKESSKPKEIVA
>gi|225716178|gb|ACO13935.1| Cyclin-dependent kinase inhibitor 1C [Esox lucius]
MSNVQLSCSALERLAARRTFPLHARTGACRALFGPVDHDELNREMKSKMREISDRDQRIWNFNFETDVPLSGDYEWEEAPVDTIPVFYQDSVQVGRTRIVVAPVNVNSCVDFIPLDPSSQDASSLCEDRLVSTESRTPCATEVNQENCAVKLNSGKPTRKPVSCVRRKRTSTTDTTTTTHITDFYGKRKRTTTETKMNESTFQHPSSSVPLEQTPRKRIR
>gi|215983070|ref|NP_001135982.1| cyclin-dependent kinase inhibitor 1C [Ovis aries]
MRPAAGRHRERASGAVSGPTARALAMERLVARRTFPMIARTSACRSLFGPVDHEELGRELQMRLAELSAEDQRRWDYNFQLDMPLRGPGRLQWTEVDSDSVPAFYRETVQVGRCRLLLAPRPRPDGAVNSPPPGPPADESLDGLEEAPASPSSGPAVAPAQAAAPAPQEGAEQEAVPPPRGQEPQAEPPHSGISGRPAPGTAAAATNTAASGAAVATTAAAGGAAIKKLSGPLISDFFAKRKRPAPETKASNDVPAGCAAPGAAPAVGSAEQTPRKRLR
>gi|209155062|gb|ACI33763.1| Cyclin-dependent kinase inhibitor 1B [Salmo salar]
MCNNMSNVSLSNGSPTLERVDPRPTDHTKPQICRNLFGSEDHDEFGRECLVQMKEMEKVFIHKWNFDFLNDEPLPQGDYKWEPMKSSDMPDFYSRPPHKRVWSSGNLDHNGSHDNGVRPSCPANRAELSEKSERQTDCHHSHNGGRKRPANPEPQSTCKKLHSREEDEVVSKSVEQTPSKNDSRTHEH
>gi|224081618|ref|XP_002306465.1| kip-related cyclin-dependent kinase inhibitor 4 [Populus trichocarpa]
MVKVAAAQVGVTSSRASAQTSKRRSRHIRISIEFRSNVTNHRRRRRQDVIIRSENPVPCKPDANSGDRTVTEERCSTSSPNLEDDDDDDDALMSASCCSSNGSCDDERIKFTDLEEGSVEVETSMYYSSRSGERETTPTSSDLGEESTSENMDSTANPPLKKPNPYQRSTPTAGLIRIADEEIEKFFGEIQKNIPQCFKDKYNFDFDKDEPLEGRYEWARLNP
>gi|170654495|gb|ACB23550.1| cyclin-dependent kinase inhibitor 1C (p57, Kip2) [Methylobacterium radiotolerans JCM 2831]
MIRFLAAPAACLVLCGAAAAQDMPGLATLSPPDPVQPVAASPALPAPDRAVAPGSRPEAGPDQAALRPEPGRAPLGSLTLRGTAADPAQTTASLRAPATGSGASKPWCAQERRVGTGQGFCLVN
>gi|222847436|gb|EEE84983.1| kip-related cyclin-dependent kinase inhibitor 2 [Populus trichocarpa]
MGKYMRKAKTTSDVAVMDLTHGVRTRARTLALKKQQGVKASPPSSPAGYLQLRSRRLEKKPPPIPSLHHDSPRRQHHRQGGQNSSKLGQQQQQEEVEIPSPNLKSSSGSGQEKERGESKVDSREVEENNNSNSKDLGSFGDNVLDIEGRDRSTRESTPCNLTRGTEDARTPGSTTKPANPTESSRRLHNSTRRHIPTAHEMDEFFGPAEEEQLRQFTEKYTSPISKCRLLAGITLTPLVTSLSMDVMNGRNWIVRRH
>gi|119624311|gb|EAX03906.1| cyclin-dependent kinase inhibitor 1A (p21, Cip1), isoform CRA_b [Homo sapiens]
MVGDRRPLKTPVRSPDFSEPQFPQQCIRAMWGVFRRQTTHSSNPPLPGQQSCCNHRDFFCSGAMSEPAGDVRQNPCGSKACRRLFGPVDSEQLSRDCDALMAGCIQEARERWNFDFVTETPLEGDFAWERVRGLGLPKLYLPTGPRRGRDELGGGRRPGTSPALLQGTAEEDHVDLSLSCTLVPRSGEQAEGSPGGPGDSQGRKRRQTSMTDFYHSKRRLIFSKRKP
>gi|195607772|gb|ACG25716.1| cyclin-dependent kinase inhibitor 2 [Zea mays]
MGKYMRKRRGAAGEGVAAVEVSQVVGVRTRSRSAAATGGGVAKVAPPRRKKALLPAANVTTSGEPGAVGAGGGDGGSCCYIHLRSRMLFMAAPQQQPSAALTPVEAAGAAQQGGVVALAAGLSRCSSTASSVDVGGHACRSDAAPAEVDGDHVPDVVTASNSGSVPDRERRETTPSSSRAHGGELSDLESDLVGRQKTGCSSSPATTTSAAELIVPPAQEIQEFFAAAEAAHAKRFASKYNFDFVRGVPLDAGRFEWTPGVSI
>gi|213514238|ref|NP_001134584.1| Cyclin-dependent kinase 4 inhibitor D [Salmo salar]
MVLSQSDAAKSLTAAAAKGNTDEVRRMLGPECRVHPDTVNQFGKTALQVMMMGNSNVASLLLEHGGDPNITDRRGVSPAHDAARTGFVDTLRVLVEFGASVNRPDHTGTLPIHIAVREGYRDVIEFLAPLSNLKHPNTSGETAVDLARASSSCTPDVVELLERQLESKVFSHSPPLPL
>gi|148678587|gb|EDL10534.1| cyclin-dependent kinase inhibitor 1B, isoform CRA_a [Mus musculus]
LSVCSRRTSKRVLRSIRGVSLLFGFVVYFIFFFPERGEAVVHTRPRRKMSNVRVSNGSPSLERMDARQADHPKPSACRNLFGPVNHEELTRDLEKHCRDMEEASQRKWNFDFQNHKPLEGRYEWQEVERGSLPEFYYRPPRPPKSACKVLAQESQDVSGSRQAVPLIGSQANSEDRHLVDQMPDSSDNPAGLAEQCPGMRKRPAAEDSSSQNKRANRTEENVSDGSPNAGTVEQTPKKPGLRRQT
>gi|42362358|gb|AAS13374.1| cyclin-dependent kinase inhibitor 1;1 [Glycine max]
MSAQVGVRTRAQAALAMEAVSSAEPSSKRKKISNSTNQEPKLSKTPRTSSSSAVKPATVTEMVRPVSPEMVQQRCLSPTSSEIPASCCSSNGSIGLDQDRIKLLDLEVESAQVETSTCNGGHEIERREMKRSSELRENSQEPEPMEINSHRVLSKAKAMPTELELEEFFAASEKDIQKRFQDRYNYDIVKDVPLEGRYEWVQLKP
>gi|2653281|emb|CAA05215.1| cyclin-dependent kinase inhibitor protein [Chenopodium rubrum]
MAAAATPTSSPAKKIKKVSKSSYNIPQLRSRRKNLSAPENFAELETTPLEVAAVVEEEEVANCSSSEVITTARSDFPPSCCSSNYDQLSSSEPEVVKDDDGLGNRTADPEVESGEASSKQKESHRTEAREATKLDDQDYPATKSTVQIKMPSDSEIEEFFAVAEKDLQKRFSEKYNFDIVKDVPLKGRYDWVPINP
>gi|160418985|sp|Q0P5J9.2|RPR1A_BOVIN RecName: Full=Regulation of nuclear pre-mRNA domain-containing protein 1A; AltName: Full=Cyclin-dependent kinase inhibitor 2B-related protein; AltName: Full=p15INK4B-related protein
MSAFSEAALEKKLSELSNSQQSVQTLSLWLIHHRKHSRPIVTVWERELRKAKPNRKLTFLYLANDVIQNSKRKGPEFTKDFAPVIVEAFKHVSSETDESCKKHLGRVLSIWEERSVYENDVLEQLKQALYGDKKPRKRTYEQIKVDENENCSSLGSPSEPPQTLDLVRALQDLENAASGDAAVHQRIASLPVEVQEVSLLDKITDKESGERLSKMVEDACMLLADYNGRLAAEIDDRKQLTRMLADFLRCQKEALAEKEHKLEEYKRKLARVSLVRKELRSRIQSLPDLSRLPNVTGSHMHLPFAGDIYSED
>gi|15963344|emb|CAC82731.1| CDK/cyclin inhibitor [Nicotiana tomentosiformis]
MRKCKGIEEVTIMEVSDVDLEVPTTTKKRKISSDGDVKLMSPPLLRCRSHSGVGDTPAGSLVSPSSSVNLNDASNLDHDLASYCLRNGSSEENSVIASAESKEAKLSSERQRTPEKMPSEKEIEEFFAARQKAILKRFRKKYNFDFEKEEPLEGRYEWVRIGS
>gi|70906129|gb|AAZ14852.1| Kip-related protein [Medicago truncatula]
MGKYMKKLKSKSESPSPNSTPTPSPSPSPTPITTNSPPPTTPNSSDGVRTRARTLALENSNNQNQNLSVSSDSYLQLRNRRLKRPLIRQHSAKRNKGHDGNPKSPIGDSIAEEKTVQKSPEPENAEFKENAEDTERSARETTPVHLIMRADVLRPPRPITRRTFPTEANPKTEQPTIPISREFEEFCAKHEAEQQREFMEKYNFDPVTEQPLPGRYEWEKVSP
>gi|5453682|ref|NP_006451.1| hexamethylene bis-acetamide inducible 1 [Homo sapiens]
MAEPFLSEYQHQPQTSNCTGAAAVQEELNPERPPGAEERVPEEDSRWQSRAFPQLGGRPGPEGEGSLESQPPPLQTQACPESSCLREGEKGQNGDDSSAGGDFPPPAEVEPTPEAELLAQPCHDSEASKLGAPAAGGEEEWGQQQRQLGKKKHRRRPSKKKRHWKPYYKLTWEEKKKFDEKQSLRASRIRAEMFAKGQPVAPYNTTQFLMDDHDQEEPDLKTGLYSKRAAAKSDDTSDDDFMEEGGEEDGGSDGMGGDGSEFLQRDFSETYERYHTESLQNMSKQELIKEYLELEKCLSRMEDENNRLRLESKRLGGDDARVRELELELDRLRAENLQLLTENELHRQQERAPLSKFGD
>gi|1762775|gb|AAB39562.1| Cdi4 [Drosophila melanogaster]
QGSPAVSRNLACGRQLNRIKRDLFGSSKSAEGTANKTPFNSELERHQELATQKWGFDFRAGCPLAEKSPYIWERVSFQESSFAPEMYTLTRAAHVRPSVDASRSDMDILVNERSERENFGSNLVNSSLESNTDNESCYDSQDESLTMRLSSSSTTSTSSIVLRKRQPKITEFMKERKRLAQAPKKLSPAKAMRPVLPVRPPLPAPAPAWIWVGGTLWGDVEAAAPQLMLQIRWPTHRIAICNFIFYKPLRLCSIS
>gi|515642|gb|AAA20052.1| Sic1p [Saccharomyces cerevisiae]
MTPSTPPRSRGTRYLAQPSGNTSSSALMQGQKTPQKPSQNLVPVTPSTTKSFKNAPLLAPPNSNMGMTSPFNGLTSPQRSPFPKSSVKRTLFQFESHDNGTVREEQEPLGRVNRILFPTQQNVDIDAAEEEEEGEVLLPPSRPTSARQLHLSLERDEFDQTHRKKIIKDVPGTPSDKVITFELAKNWNNNSPKNDARSQESEDEEDIIINPVRVGKNPFASDELVTQEIRNERKRAMLRENPDIEDVITYVNKKGEVVEKRRLTDEEKRRFKPKALFQSRDQEH
>gi|34785191|gb|AAH56746.1| Cdkn1bl protein [Danio rerio]
FYLRSPYWVLERLVCFPRNYYDGDRRFHDSFAARARSPFRVCYACALRLAPRSREGLLLVTPRLRFSDKLFTCEMSKVRVSNGSPTLERVDPRQADHGKPPVCRSLFGAVDRQEFAKDVREQMREIERASAEKWNYDFAENRPLAPGDYEWQEVDADEVPDFYTRPPRVKRPSSAGTVDHNGNHDYFLTAPSPSPESGAGNSERADAGNRSLSTPRKRPSTEDQDDLRRSKRPSVHASEADPCPDATSSLERAPCEPDPKT
>gi|1000571|gb|AAC60649.1| tumor supressor [Homo sapiens]
RACGAEMGRGRCVGPSLQLRGQEWRCSPLVPKGGAAAAELGPGGGENMVRRFLVTLRIRRACGPPRVRVFVVHIPRLTGEWAAPGAPAAVALVLMLLRSQRLGQQPLPRRPGHDDGQRPSGGAAAAPRRGAQLRRPRHSHPTRARRCPGGLPGHAGGAAPGRGAAGRARCLGPSARGPG
>gi|268530778|ref|XP_002630515.1| C. briggsae CBR-CKI-1 protein [Caenorhabditis briggsae]
MSARRCLFGRPTPEQRARTREWLDNACKRIREEESKKWGFDFELGMPLPSLMISTEVDYKYEILPECSVPEFYRTKVISVNTSHSTHTDLNLSSTTLTPLSSPSTSEKEEPSLMDHNSSFEDEEEPKKWLFREPPTPRKSPQKRQQKVTDFYTITRKKNSMSPKMSPKNVIYTPKSRRPTVSTRSPY
